# Supplementary material for: In Silico Analysis of the Enzymes Involved in Haloarchaeal Denitrification
Source: Biomolecules. 2021 Jul 16;11(7):1043. doi: 10.3390/biom11071043 (PMC8301774; doi:10.3390/biom11071043)
Supplement: Supplementary file 1 [file biomolecules-11-01043-s001.zip]

Archive with 1 entries (1 files):
- biomolecules-1267674-supplementary.pdf
